# Supplementary material for: Therapeutic Landscapes and Psychiatric Care Facilities: A Qualitative Meta-Analysis
Source: Int J Environ Res Public Health. 2022 Jan 28;19(3):1490. doi: 10.3390/ijerph19031490 (PMC8835684; doi:10.3390/ijerph19031490)
Supplement: Supplementary file 1 [file ijerph-19-01490-s001.zip]

Archive with 1 entries (1 files):
- ijerph-1540800-supplementary.pdf
